# Supplementary material for: A dual fluorescent multiprobe assay for prion protein genotyping in sheep
Source: BMC Infect Dis. 2005 Mar 15;5:13. doi: 10.1186/1471-2334-5-13 (PMC1274271; doi:10.1186/1471-2334-5-13)
Supplement: Additional File 1 — A Microsoft Excel-spreadsheet for semi-automatic determination of the sheep PRNP genotype (based on codons 136, 154 and 171). [file 1471-2334-5-13-S1.xls]

## Sheet: Ct-values Controls
Control Results	ID	Genotype	Ct A136	Ct V136	Ct R154	Ct H154	Ct R171	Ct H171	Ct Q171	Code A136	Code V136	Code R154	Code H154	Code R171	Code H171	Code Q171	SUM	CONTROL
	C1	VRQ/VRQ															0	0
	C2	VRQ/ARR															0	0
	C3	ARR/ARR															0	0
	C4	ARR/ARH															0	0
	C5	ARH/ARH															0	0
	C6	ARH/ARQ															0	0
	C7	AHQ/AHQ															0	0
	C8	ARR/AHQ															0	0
	C9	NTC															0	0
																		0

## Sheet: Ct-values Samples
GENOTYPE	RUN ID	SAMPLE ID	Ct A136	Ct V136	Ct R154	Ct H154	Ct R171	Ct H171	Ct Q171	Code A136	Code V136	Code R154	Code H154	Code R171	Code H171	Code Q171	SUM	R1 + R2	R3	R4 + R5	GENOTYPE
										0	0	0	0	0	0	0	0
										0	0	0	0	0	0	0	0
										0	0	0	0	0	0	0	0
										0	0	0	0	0	0	0	0
										0	0	0	0	0	0	0	0
										0	0	0	0	0	0	0	0
										0	0	0	0	0	0	0	0
										0	0	0	0	0	0	0	0
										0	0	0	0	0	0	0	0
										0	0	0	0	0	0	0	0
										0	0	0	0	0	0	0	0
										0	0	0	0	0	0	0	0
										0	0	0	0	0	0	0	0
										0	0	0	0	0	0	0	0
										0	0	0	0	0	0	0	0
										0	0	0	0	0	0	0	0
										0	0	0	0	0	0	0	0
										0	0	0	0	0	0	0	0
										0	0	0	0	0	0	0	0
										0	0	0	0	0	0	0	0
										0	0	0	0	0	0	0	0
										0	0	0	0	0	0	0	0
										0	0	0	0	0	0	0	0
										0	0	0	0	0	0	0	0
										0	0	0	0	0	0	0	0
										0	0	0	0	0	0	0	0
										0	0	0	0	0	0	0	0
										0	0	0	0	0	0	0	0
										0	0	0	0	0	0	0	0
										0	0	0	0	0	0	0	0
										0	0	0	0	0	0	0	0
										0	0	0	0	0	0	0	0
										0	0	0	0	0	0	0	0
										0	0	0	0	0	0	0	0
										0	0	0	0	0	0	0	0
										0	0	0	0	0	0	0	0
										0	0	0	0	0	0	0	0
										0	0	0	0	0	0	0	0
										0	0	0	0	0	0	0	0
										0	0	0	0	0	0	0	0
										0	0	0	0	0	0	0	0
										0	0	0	0	0	0	0	0
										0	0	0	0	0	0	0	0
										0	0	0	0	0	0	0	0
										0	0	0	0	0	0	0	0
										0	0	0	0	0	0	0	0
										0	0	0	0	0	0	0	0
										0	0	0	0	0	0	0	0
										0	0	0	0	0	0	0	0
										0	0	0	0	0	0	0	0
										0	0	0	0	0	0	0	0
										0	0	0	0	0	0	0	0
										0	0	0	0	0	0	0	0
										0	0	0	0	0	0	0	0
										0	0	0	0	0	0	0	0
										0	0	0	0	0	0	0	0
										0	0	0	0	0	0	0	0
										0	0	0	0	0	0	0	0
										0	0	0	0	0	0	0	0
										0	0	0	0	0	0	0	0
										0	0	0	0	0	0	0	0
										0	0	0	0	0	0	0	0
										0	0	0	0	0	0	0	0
										0	0	0	0	0	0	0	0
										0	0	0	0	0	0	0	0
										0	0	0	0	0	0	0	0
										0	0	0	0	0	0	0	0
										0	0	0	0	0	0	0	0
										0	0	0	0	0	0	0	0
										0	0	0	0	0	0	0	0
										0	0	0	0	0	0	0	0
										0	0	0	0	0	0	0	0
										0	0	0	0	0	0	0	0
										0	0	0	0	0	0	0	0
										0	0	0	0	0	0	0	0
										0	0	0	0	0	0	0	0
										0	0	0	0	0	0	0	0
										0	0	0	0	0	0	0	0
										0	0	0	0	0	0	0	0
										0	0	0	0	0	0	0	0
										0	0	0	0	0	0	0	0
										0	0	0	0	0	0	0	0
										0	0	0	0	0	0	0	0
										0	0	0	0	0	0	0	0
										0	0	0	0	0	0	0	0
										0	0	0	0	0	0	0	0
										0	0	0	0	0	0	0	0
										0	0	0	0	0	0	0	0
										0	0	0	0	0	0	0	0
										0	0	0	0	0	0	0	0
										0	0	0	0	0	0	0	0
										0	0	0	0	0	0	0	0
										0	0	0	0	0	0	0	0
										0	0	0	0	0	0	0	0
										0	0	0	0	0	0	0	0
										0	0	0	0	0	0	0	0
										0	0	0	0	0	0	0	0
										0	0	0	0	0	0	0	0
										0	0	0	0	0	0	0	0
										0	0	0	0	0	0	0	0
										0	0	0	0	0	0	0	0
										0	0	0	0	0	0	0	0
										0	0	0	0	0	0	0	0
										0	0	0	0	0	0	0	0
										0	0	0	0	0	0	0	0
										0	0	0	0	0	0	0	0
										0	0	0	0	0	0	0	0
										0	0	0	0	0	0	0	0
										0	0	0	0	0	0	0	0
										0	0	0	0	0	0	0	0
										0	0	0	0	0	0	0	0
										0	0	0	0	0	0	0	0
										0	0	0	0	0	0	0	0
										0	0	0	0	0	0	0	0
										0	0	0	0	0	0	0	0
										0	0	0	0	0	0	0	0
										0	0	0	0	0	0	0	0
										0	0	0	0	0	0	0	0
										0	0	0	0	0	0	0	0
										0	0	0	0	0	0	0	0
										0	0	0	0	0	0	0	0
										0	0	0	0	0	0	0	0
										0	0	0	0	0	0	0	0
										0	0	0	0	0	0	0	0
										0	0	0	0	0	0	0	0
										0	0	0	0	0	0	0	0
										0	0	0	0	0	0	0	0
										0	0	0	0	0	0	0	0
										0	0	0	0	0	0	0	0
										0	0	0	0	0	0	0	0
										0	0	0	0	0	0	0	0
										0	0	0	0	0	0	0	0
										0	0	0	0	0	0	0	0
										0	0	0	0	0	0	0	0
										0	0	0	0	0	0	0	0
										0	0	0	0	0	0	0	0
										0	0	0	0	0	0	0	0
										0	0	0	0	0	0	0	0
										0	0	0	0	0	0	0	0
										0	0	0	0	0	0	0	0
										0	0	0	0	0	0	0	0
										0	0	0	0	0	0	0	0
										0	0	0	0	0	0	0	0
										0	0	0	0	0	0	0	0
										0	0	0	0	0	0	0	0
										0	0	0	0	0	0	0	0
										0	0	0	0	0	0	0	0
										0	0	0	0	0	0	0	0
										0	0	0	0	0	0	0	0
										0	0	0	0	0	0	0	0
										0	0	0	0	0	0	0	0
										0	0	0	0	0	0	0	0
										0	0	0	0	0	0	0	0
										0	0	0	0	0	0	0	0
										0	0	0	0	0	0	0	0
										0	0	0	0	0	0	0	0
										0	0	0	0	0	0	0	0
										0	0	0	0	0	0	0	0
										0	0	0	0	0	0	0	0
										0	0	0	0	0	0	0	0
										0	0	0	0	0	0	0	0
										0	0	0	0	0	0	0	0
										0	0	0	0	0	0	0	0
										0	0	0	0	0	0	0	0
										0	0	0	0	0	0	0	0
										0	0	0	0	0	0	0	0
										0	0	0	0	0	0	0	0
										0	0	0	0	0	0	0	0
										0	0	0	0	0	0	0	0
										0	0	0	0	0	0	0	0
										0	0	0	0	0	0	0	0
										0	0	0	0	0	0	0	0
										0	0	0	0	0	0	0	0
										0	0	0	0	0	0	0	0
										0	0	0	0	0	0	0	0
										0	0	0	0	0	0	0	0
										0	0	0	0	0	0	0	0
										0	0	0	0	0	0	0	0
										0	0	0	0	0	0	0	0
										0	0	0	0	0	0	0	0
										0	0	0	0	0	0	0	0
										0	0	0	0	0	0	0	0
										0	0	0	0	0	0	0	0
										0	0	0	0	0	0	0	0
										0	0	0	0	0	0	0	0
										0	0	0	0	0	0	0	0
										0	0	0	0	0	0	0	0
										0	0	0	0	0	0	0	0
										0	0	0	0	0	0	0	0
										0	0	0	0	0	0	0	0
										0	0	0	0	0	0	0	0
										0	0	0	0	0	0	0	0
										0	0	0	0	0	0	0	0
										0	0	0	0	0	0	0	0
										0	0	0	0	0	0	0	0
										0	0	0	0	0	0	0	0
										0	0	0	0	0	0	0	0
										0	0	0	0	0	0	0	0
										0	0	0	0	0	0	0	0
										0	0	0	0	0	0	0	0
										0	0	0	0	0	0	0	0
										0	0	0	0	0	0	0	0
										0	0	0	0	0	0	0	0
										0	0	0	0	0	0	0	0
										0	0	0	0	0	0	0	0
										0	0	0	0	0	0	0	0
										0	0	0	0	0	0	0	0
										0	0	0	0	0	0	0	0
										0	0	0	0	0	0	0	0
										0	0	0	0	0	0	0	0
										0	0	0	0	0	0	0	0
										0	0	0	0	0	0	0	0
										0	0	0	0	0	0	0	0
										0	0	0	0	0	0	0	0
										0	0	0	0	0	0	0	0
										0	0	0	0	0	0	0	0
										0	0	0	0	0	0	0	0
										0	0	0	0	0	0	0	0
										0	0	0	0	0	0	0	0
										0	0	0	0	0	0	0	0
										0	0	0	0	0	0	0	0
										0	0	0	0	0	0	0	0
										0	0	0	0	0	0	0	0
										0	0	0	0	0	0	0	0
										0	0	0	0	0	0	0	0
										0	0	0	0	0	0	0	0
										0	0	0	0	0	0	0	0
										0	0	0	0	0	0	0	0
										0	0	0	0	0	0	0	0
										0	0	0	0	0	0	0	0
										0	0	0	0	0	0	0	0
										0	0	0	0	0	0	0	0
										0	0	0	0	0	0	0	0
										0	0	0	0	0	0	0	0
										0	0	0	0	0	0	0	0
										0	0	0	0	0	0	0	0
										0	0	0	0	0	0	0	0
										0	0	0	0	0	0	0	0
										0	0	0	0	0	0	0	0
										0	0	0	0	0	0	0	0
										0	0	0	0	0	0	0	0
										0	0	0	0	0	0	0	0
										0	0	0	0	0	0	0	0
										0	0	0	0	0	0	0	0
										0	0	0	0	0	0	0	0
										0	0	0	0	0	0	0	0
										0	0	0	0	0	0	0	0
										0	0	0	0	0	0	0	0
										0	0	0	0	0	0	0	0
										0	0	0	0	0	0	0	0
										0	0	0	0	0	0	0	0
										0	0	0	0	0	0	0	0
										0	0	0	0	0	0	0	0
										0	0	0	0	0	0	0	0
										0	0	0	0	0	0	0	0
										0	0	0	0	0	0	0	0
										0	0	0	0	0	0	0	0
										0	0	0	0	0	0	0	0
										0	0	0	0	0	0	0	0
										0	0	0	0	0	0	0	0
										0	0	0	0	0	0	0	0
										0	0	0	0	0	0	0	0
										0	0	0	0	0	0	0	0
										0	0	0	0	0	0	0	0
										0	0	0	0	0	0	0	0
										0	0	0	0	0	0	0	0
										0	0	0	0	0	0	0	0
										0	0	0	0	0	0	0	0
										0	0	0	0	0	0	0	0
										0	0	0	0	0	0	0	0
										0	0	0	0	0	0	0	0
										0	0	0	0	0	0	0	0
										0	0	0	0	0	0	0	0
										0	0	0	0	0	0	0	0
										0	0	0	0	0	0	0	0
										0	0	0	0	0	0	0	0
										0	0	0	0	0	0	0	0
										0	0	0	0	0	0	0	0
										0	0	0	0	0	0	0	0
										0	0	0	0	0	0	0	0
										0	0	0	0	0	0	0	0
										0	0	0	0	0	0	0	0
										0	0	0	0	0	0	0	0
										0	0	0	0	0	0	0	0
										0	0	0	0	0	0	0	0
										0	0	0	0	0	0	0	0
										0	0	0	0	0	0	0	0
										0	0	0	0	0	0	0	0
										0	0	0	0	0	0	0	0
										0	0	0	0	0	0	0	0
										0	0	0	0	0	0	0	0
										0	0	0	0	0	0	0	0
										0	0	0	0	0	0	0	0
										0	0	0	0	0	0	0	0
										0	0	0	0	0	0	0	0
										0	0	0	0	0	0	0	0
										0	0	0	0	0	0	0	0
										0	0	0	0	0	0	0	0
										0	0	0	0	0	0	0	0
										0	0	0	0	0	0	0	0
										0	0	0	0	0	0	0	0
										0	0	0	0	0	0	0	0
										0	0	0	0	0	0	0	0
										0	0	0	0	0	0	0	0
										0	0	0	0	0	0	0	0
										0	0	0	0	0	0	0	0
										0	0	0	0	0	0	0	0
										0	0	0	0	0	0	0	0
										0	0	0	0	0	0	0	0
										0	0	0	0	0	0	0	0
										0	0	0	0	0	0	0	0
										0	0	0	0	0	0	0	0
										0	0	0	0	0	0	0	0
										0	0	0	0	0	0	0	0
										0	0	0	0	0	0	0	0
										0	0	0	0	0	0	0	0
										0	0	0	0	0	0	0	0
										0	0	0	0	0	0	0	0
										0	0	0	0	0	0	0	0
										0	0	0	0	0	0	0	0
										0	0	0	0	0	0	0	0
										0	0	0	0	0	0	0	0
										0	0	0	0	0	0	0	0
										0	0	0	0	0	0	0	0
										0	0	0	0	0	0	0	0
										0	0	0	0	0	0	0	0
										0	0	0	0	0	0	0	0
										0	0	0	0	0	0	0	0
										0	0	0	0	0	0	0	0
										0	0	0	0	0	0	0	0
										0	0	0	0	0	0	0	0
										0	0	0	0	0	0	0	0
										0	0	0	0	0	0	0	0
										0	0	0	0	0	0	0	0
										0	0	0	0	0	0	0	0
										0	0	0	0	0	0	0	0
										0	0	0	0	0	0	0	0
										0	0	0	0	0	0	0	0
										0	0	0	0	0	0	0	0
										0	0	0	0	0	0	0	0
										0	0	0	0	0	0	0	0
										0	0	0	0	0	0	0	0
										0	0	0	0	0	0	0	0
										0	0	0	0	0	0	0	0
										0	0	0	0	0	0	0	0
										0	0	0	0	0	0	0	0
										0	0	0	0	0	0	0	0
										0	0	0	0	0	0	0	0
										0	0	0	0	0	0	0	0
										0	0	0	0	0	0	0	0
										0	0	0	0	0	0	0	0
										0	0	0	0	0	0	0	0
										0	0	0	0	0	0	0	0
										0	0	0	0	0	0	0	0
										0	0	0	0	0	0	0	0
										0	0	0	0	0	0	0	0
										0	0	0	0	0	0	0	0
										0	0	0	0	0	0	0	0
										0	0	0	0	0	0	0	0
										0	0	0	0	0	0	0	0
										0	0	0	0	0	0	0	0
										0	0	0	0	0	0	0	0
										0	0	0	0	0	0	0	0
										0	0	0	0	0	0	0	0
										0	0	0	0	0	0	0	0
										0	0	0	0	0	0	0	0
										0	0	0	0	0	0	0	0
										0	0	0	0	0	0	0	0
										0	0	0	0	0	0	0	0
										0	0	0	0	0	0	0	0
										0	0	0	0	0	0	0	0
										0	0	0	0	0	0	0	0
										0	0	0	0	0	0	0	0
										0	0	0	0	0	0	0	0
										0	0	0	0	0	0	0	0
										0	0	0	0	0	0	0	0
										0	0	0	0	0	0	0	0
										0	0	0	0	0	0	0	0
										0	0	0	0	0	0	0	0
										0	0	0	0	0	0	0	0
										0	0	0	0	0	0	0	0
										0	0	0	0	0	0	0	0
										0	0	0	0	0	0	0	0
										0	0	0	0	0	0	0	0
										0	0	0	0	0	0	0	0
										0	0	0	0	0	0	0	0
										0	0	0	0	0	0	0	0
										0	0	0	0	0	0	0	0
										0	0	0	0	0	0	0	0
										0	0	0	0	0	0	0	0
										0	0	0	0	0	0	0	0
										0	0	0	0	0	0	0	0
										0	0	0	0	0	0	0	0
										0	0	0	0	0	0	0	0
										0	0	0	0	0	0	0	0
										0	0	0	0	0	0	0	0
										0	0	0	0	0	0	0	0
										0	0	0	0	0	0	0	0
										0	0	0	0	0	0	0	0
										0	0	0	0	0	0	0	0
										0	0	0	0	0	0	0	0
										0	0	0	0	0	0	0	0
										0	0	0	0	0	0	0	0
										0	0	0	0	0	0	0	0
										0	0	0	0	0	0	0	0
										0	0	0	0	0	0	0	0
										0	0	0	0	0	0	0	0
										0	0	0	0	0	0	0	0
										0	0	0	0	0	0	0	0
										0	0	0	0	0	0	0	0
										0	0	0	0	0	0	0	0
										0	0	0	0	0	0	0	0
										0	0	0	0	0	0	0	0
										0	0	0	0	0	0	0	0
										0	0	0	0	0	0	0	0
										0	0	0	0	0	0	0	0
										0	0	0	0	0	0	0	0
										0	0	0	0	0	0	0	0
										0	0	0	0	0	0	0	0
										0	0	0	0	0	0	0	0
										0	0	0	0	0	0	0	0
										0	0	0	0	0	0	0	0
										0	0	0	0	0	0	0	0
										0	0	0	0	0	0	0	0
										0	0	0	0	0	0	0	0
										0	0	0	0	0	0	0	0
										0	0	0	0	0	0	0	0
										0	0	0	0	0	0	0	0
										0	0	0	0	0	0	0	0
										0	0	0	0	0	0	0	0
										0	0	0	0	0	0	0	0
										0	0	0	0	0	0	0	0
										0	0	0	0	0	0	0	0
										0	0	0	0	0	0	0	0
										0	0	0	0	0	0	0	0
										0	0	0	0	0	0	0	0
										0	0	0	0	0	0	0	0
										0	0	0	0	0	0	0	0
										0	0	0	0	0	0	0	0
										0	0	0	0	0	0	0	0
										0	0	0	0	0	0	0	0
										0	0	0	0	0	0	0	0
										0	0	0	0	0	0	0	0
										0	0	0	0	0	0	0	0
										0	0	0	0	0	0	0	0
										0	0	0	0	0	0	0	0
										0	0	0	0	0	0	0	0
										0	0	0	0	0	0	0	0
										0	0	0	0	0	0	0	0
										0	0	0	0	0	0	0	0
										0	0	0	0	0	0	0	0
										0	0	0	0	0	0	0	0
										0	0	0	0	0	0	0	0
										0	0	0	0	0	0	0	0
										0	0	0	0	0	0	0	0
										0	0	0	0	0	0	0	0
										0	0	0	0	0	0	0	0
										0	0	0	0	0	0	0	0
										0	0	0	0	0	0	0	0
										0	0	0	0	0	0	0	0
										0	0	0	0	0	0	0	0
										0	0	0	0	0	0	0	0
										0	0	0	0	0	0	0	0
										0	0	0	0	0	0	0	0
										0	0	0	0	0	0	0	0
										0	0	0	0	0	0	0	0
										0	0	0	0	0	0	0	0
										0	0	0	0	0	0	0	0
										0	0	0	0	0	0	0	0
										0	0	0	0	0	0	0	0
										0	0	0	0	0	0	0	0
										0	0	0	0	0	0	0	0
										0	0	0	0	0	0	0	0
										0	0	0	0	0	0	0	0
										0	0	0	0	0	0	0	0
										0	0	0	0	0	0	0	0
										0	0	0	0	0	0	0	0
										0	0	0	0	0	0	0	0
										0	0	0	0	0	0	0	0
										0	0	0	0	0	0	0	0
										0	0	0	0	0	0	0	0
										0	0	0	0	0	0	0	0
										0	0	0	0	0	0	0	0
										0	0	0	0	0	0	0	0
										0	0	0	0	0	0	0	0
										0	0	0	0	0	0	0	0
										0	0	0	0	0	0	0	0
										0	0	0	0	0	0	0	0
										0	0	0	0	0	0	0	0
										0	0	0	0	0	0	0	0
										0	0	0	0	0	0	0	0
										0	0	0	0	0	0	0	0
										0	0	0	0	0	0	0	0
										0	0	0	0	0	0	0	0
										0	0	0	0	0	0	0	0
										0	0	0	0	0	0	0	0
										0	0	0	0	0	0	0	0
										0	0	0	0	0	0	0	0
										0	0	0	0	0	0	0	0
										0	0	0	0	0	0	0	0

## Sheet: Results
SAMPLE ID	GENOTYPE
